# Supplementary material for: Exploring the In Vitro Photoprotective Effect of a Combination of Aspalathus linearis Natural Extracts: First Steps in Developing New Technologies for Photoprotection Strategies
Source: Int J Mol Sci. 2025 Mar 5;26(5):2330. doi: 10.3390/ijms26052330 (PMC11900052; doi:10.3390/ijms26052330)
Supplement: Supplementary file 1 [file ijms-26-02330-s001.zip]

Archive with 1 entries (1 files):
- ijms-3435459-supplementary.pdf
